# Supplementary material for: Effects of e-Health Training and Social Support Interventions for Informal Caregivers of People with Dementia—A Narrative Review
Source: Int J Environ Res Public Health. 2021 Jul 21;18(15):7728. doi: 10.3390/ijerph18157728 (PMC8345641; doi:10.3390/ijerph18157728)
Supplement: Supplementary file 1 [file ijerph-18-07728-s001.zip]

Archive with 1 entries (1 files):
- ijerph-1222615-supplementary.pdf
